# Supplementary material for: Novel viral and microbial species in a translocated Toutouwai (Petroica longipes) population from Aotearoa/New Zealand
Source: One Health Outlook. 2022 Oct 12;4:16. doi: 10.1186/s42522-022-00072-z (PMC9558408; doi:10.1186/s42522-022-00072-z)
Supplement: Supplementary file 3 — Additional file 3: Table 1. Details of the sequence alignments used to estimate the phylogenetic trees for each genus/family. The % pairwise identity refers to the percentage of pairwise residues that are identical in the alignment, excluding gap-gap residues. [file 42522_2022_72_MOESM3_ESM.xlsx]

## Sheet: Sheet1
Family/Genus	Gene	Alignment algorithm	TrimAl settings	Alignment length	Number of sequences	% Pairwise Identity
Caliciviridae	Non-structural polyprotein	L-IN-SI	-gt 0.9 -cons 20	995	53	22.2
Hepeviridae	Non-structural polyprotein	L-IN-SI	-gt 0.9 -cons 20	906	70	34
Picornaviridae	RNA dependant RNA polymerase gene	L-IN-SI	-gt 0.9 -cons 20	2201	255	18.3
Brachyspira	16S ribosomal RNA gene	G-IN-SI	none	1542	22	98.1
Eimeriidae	18S ribosomal RNA gene	G-IN-SI	none	3084	214	93.3
