# Supplementary material for: Novel viral and microbial species in a translocated Toutouwai (Petroica longipes) population from Aotearoa/New Zealand
Source: One Health Outlook. 2022 Oct 12;4:16. doi: 10.1186/s42522-022-00072-z (PMC9558408; doi:10.1186/s42522-022-00072-z)
Supplement: Supplementary file 4 — Additional file 4: Table 2. Information about each library pool: the number of individual samples and total number of reads. [file 42522_2022_72_MOESM4_ESM.xlsx]

## Sheet: Readstats
Library pool	Number of samples	Reads
1	5	50359920
2	5	24244137
3	5	16927117
4	5	7277380
5	5	74995493
6	5	80048542
7	4	64094254
8	4	89900313
9	3	81311502
