# Supplementary material for: Novel viral and microbial species in a translocated Toutouwai (Petroica longipes) population from Aotearoa/New Zealand
Source: One Health Outlook. 2022 Oct 12;4:16. doi: 10.1186/s42522-022-00072-z (PMC9558408; doi:10.1186/s42522-022-00072-z)
Supplement: Supplementary file 5 — Additional file 5: Table 3. List of the viral families identified, their genome type, the abundance expressed as reads per million (RPM, read count divided by the total number of reads in the library, multiplied by one million) and the number of viruses found in each library. [file 42522_2022_72_MOESM5_ESM.xlsx]

## Sheet: Sheet1
Family	Type	Abundance (RPM)	Number of viruses
Alphatetraviridae	ssRNA	0.222469	1
Baculoviridae	dsDNA	154.099	1
Caliciviridae	ssRNA	7.97333	2
Carmotetraviridae	ssRNA	0.274833	1
Chuviridae	ssRNA	224.938	3
Dicistroviridae	ssRNA	4319.44	25
Fiersviridae	ssRNA	7.54098	2
Hepeviridae	ssRNA	391.633	4
Iflaviridae	ssRNA	88274.9	23
Luteoviridae	ssRNA	550.405	4
Marnaviridae	ssRNA	13.6694	4
Nodaviridae	ssRNA	3286.29	20
Partitiviridae	dsDNA	41541.4	18
Permutotetraviridae	ssRNA	1329.3	4
Phasmaviridae	ssRNA	0.578418	1
Picobirnaviridae	dsRNA	131.065	3
Picornaviridae	ssRNA	343.056	12
Polycipiviridae	ssRNA	33150.8	4
Reoviridae	dsRNA	16482.9	25
Retroviridae	ssRNA	1.6348	1
Secoviridae	ssRNA	107.562	3
Sinhaliviridae	ssRNA	41.7685	1
Solemoviridae	ssRNA	5586.06	12
Solinviviridae	ssRNA	0.196774	1
Togaviridae	ssRNA	674.801	1
Tombusviridae	ssRNA	730.664	10
Totiviridae	dsRNA	230.15	9
Tymoviridae	ssRNA	6.48718	3
Virgaviridae	ssRNA	0.77864	1
